# Supplementary material for: In Silico Investigation of the Human GTP Cyclohydrolase 1 Enzyme Reveals the Potential of Drug Repurposing Approaches towards the Discovery of Effective BH4 Therapeutics
Source: Int J Mol Sci. 2023 Jan 7;24(2):1210. doi: 10.3390/ijms24021210 (PMC9862521; doi:10.3390/ijms24021210)
Supplement: Supplementary file 1 [file ijms-24-01210-s001.zip]

Archive with 1 entries (1 files):
- ijms-2070896-supplementary.pdf
